# Supplementary material for: Context-Dependent Epithelial and Immune Programs Shape Intestinal Resilience or Vulnerability Following Prior Colitis
Source: Cell Mol Gastroenterol Hepatol. 2026 Jun 10;20(10):101826. doi: 10.1016/j.jcmgh.2026.101826 (PMC13400666; doi:10.1016/j.jcmgh.2026.101826)
Supplement: Supplementary Table 1 [file mmc1.xlsx]

## Sheet: Sheet1
Figure no.	Panel	Strains & Mice no.
1	A	Samples	PBS	CRWT
		Mice no.	2	10
	B		20	20
	D	Samples	PBS_DSS	CRWT-ψ DSS	PBS_Untreated	CRWT-ψ_Untreated
		Mice no.	15	15	5	5
	E	Samples	PBS_DSS	CRWT-ψ DSS
		Mice no.	15	15
		Samples	PBS_DSS	CRWT-ψ DSS	PBS_Untreated	CRWT-ψ_Untreated
	F	Mice no.	10	10	10	10
	G		10	10	10	10
	H		10	9	5	5
	J		10	10	8	10
2		Samples	PBS	CRWT
	A	Mice no.	5	5
	B		6	6
	C		6	6
	D		6	6
	E		6	6
	F		6	6
		Samples	PBS	CRWT-ψ Extended
	H	Mice no.	10	10
	I		10	10
	J		10	10
	K		10	10
	L		10	10
3	B	Samples	DSS-ψ	UT
		Mice no.	64	25
		Samples	UT CRWT	DSS-ψ CRWT
	C	Mice no.	12	20
	D		12	20
	E		10	20
	F		10	17
	G		10	17
	H		10	17
	I		10	18
	J		9	13
	K		10	17
	L		10	17
4	A	Samples	CRWT	CRΔmapΔespF
		Mice no.	15	15
	B		15	15
		Samples	PBS	CRWT	CRΔmapΔespF
	C	Mice no.	9	9	8
	D		11	11	9
	E		9	8	9
	Post-DSS	Samples	PBS	CRWT-ψ	CRΔmapΔespF-ψ
	F	Mice no.	10	10	10
	G		15	15	15
	H		15	13	14
	I		10	8	9
	J		10	8	9
	K		10	11	6
	L		10	11	9
5		Samples	PBS	CRWT-ψ	CRΔmapΔespF-ψ
	A	Mice no.	14	15	15	#CD45+
			14	15	15	#T cells
			14	15	15	#CD4+ T cells
			14	15	15	#Th1 cells
			14	15	15	#Th17 cells
			14	15	15	#Treg cells
			14	15	14	#Th2 cells
			14	15	13	#Macrophages
			15	15	15	#Neutrophils
	B		15	15	15	IFNγ
			14	12	15	IL-22
			15	15	14	IL-17A
			11	12	14	IL-17F
			15	14	15	IL-2
			14	13	14	IL-4
			14	12	15	IL-5
			13	12	13	IL-9
			14	12	11	IL-13
			12	11	14	IL-10
			15	15	15	TNF
			10	10	10	IL-6
6		Samples	PBS + VC	PBS + rIL-17A
	B	Mice no.	9	9
	C		11	13
	D		10	10
	E		10	10
	F		10	10
	G		10	10
		Samples	PBS + VC	CRWT-ψ + VC	CRWT-ψ + αIL-17A
	H	Mice no.	14	15	14
	I		14	15	14
	J		14	15	14
	K		14	15	14
	L		10	10	10
	M		10	10	10
7		Samples	UT	DSS-ψ
	A	Mice no.	20	17
	B		20	17
	C		10	10
	D		9	10
	E		20	22	#CD45+
			20	22	#T cells
			20	22	#CD4+ T cells
			10	11	#Th1 cells
			10	11	#Th17 cells
			10	11	#Treg cells
			10	11	#Th2 cells
			10	11	#Macrophages
	F		15	12	IFNγ
			13	12	IL-22
			12	11	IL-17A
			13	12	IL-17F
			15	11	IL-2
			9	7	IL-4
			9	7	IL-5
			15	12	IL-9
			15	12	IL-13
			15	10	IL-10
			15	12	TNF
			15	12	IL-6
8		Samples	UT	DSS-ψ
	A	Mice no.	10	11
	B		10	11
		Samples	UT	CRWT-ψ	DSS-ψ
	C	Mice no.	15	15	12
	D		20	15	20
	E		15	15	16
	F		10	10	9	Cdh1
			10	10	9	Tjp1
			10	10	9	Muc2
	G		13	7	12
9		Samples	DSS-ψ + VC	DSS-ψ + αLy6G
	B	Mice no.	10	10
	C		10	10
	D		10	10
	E		10	10
	F		6	7
	G		10	10
	H		10	10
10		Samples	UT CRΔespF	DSS-ψ CRΔespF	UT CRM12	DSS-ψ CRM12
	A	Mice no.	10	8	10	10
	B		10	8	10	10
	C		7	8	10	10
	D		7	8	10	10
	E		7	8	10	10
	F		10	8	10	10
	G		10	8	10	10
	H		10	8	10	10
11		Samples	UT	DSS-ψ Extended
	B	Mice no.	10	10
	C		7	7
		Samples	UT CRWT	DSS-ψ Extended CRWT
	D	Mice no.	8	9
	E		8	8
	F		10	9
	G		10	9
	H		10	9
	I		9	9
	J		10	9
	K		10	9
